# Supplementary material for: Mycobacterium bovis and M. caprae in Bulgaria: insight into transmission and phylogeography gained through whole-genome sequencing
Source: BMC Vet Res. 2022 Apr 23;18:148. doi: 10.1186/s12917-022-03249-w (PMC9034630; doi:10.1186/s12917-022-03249-w)
Supplement: Supplementary file 1 — Additional file 1: Supplementary Table 1. Sequencing statistics of Bulgarian isolates. [file 12917_2022_3249_MOESM1_ESM.xlsx]

## Sheet: Sheet1
Supplementary Table 1. Sequencing statistics of Bulgarian isolates
sample	Read1 FASTQ	Read1 File Size	Read1 Total Reads	Read1 Mean Read Length	Read1 Mean Read Quality	Read1 Reads Passing Q30	Read2 FASTQ	Read2 File Size	Read2 Total Reads	Read2 Mean Read Length	Read2 Mean Read Quality	Read2 Reads Passing Q30	Total Reads	All Mapped Reads	Reference with Coverage	Average Depth of Coverage	Unmapped Reads	Unmapped Assembled Contigs	Good SNP Count	Group Placements	Bovis SB Code
20-035360-5	20-035360-5_S49_L001_R1_001.fastq.gz	276.2 MB	1,501,768	228.8	35.3	89.8%	20-035360-5_S49_L001_R2_001.fastq.gz	300.9 MB	1,501,768	229.6	33.5	79.9%	3,003,536	2,989,125	98.69%	151.6X	10,438	12	1,661	Mcaprae-27, Mcaprae-27B	SB0418
20-035360-6	20-035360-6_S56_L001_R1_001.fastq.gz	199.0 MB	991,829	232.7	34.4	85.7%	20-035360-6_S56_L001_R2_001.fastq.gz	217.1 MB	991,829	233.5	32.1	71.6%	1,983,658	1,983,572	99.67%	102.1X	1,682	8	654	Mbovis-37	SB0120
20-035360-7	20-035360-7_S57_L001_R1_001.fastq.gz	258.2 MB	1,427,392	225.5	35.4	90.2%	20-035360-7_S57_L001_R2_001.fastq.gz	291.5 MB	1,427,392	227.2	32.9	75.8%	2,854,784	2,822,724	99.75%	141.3X	29,952	58	672	Mbovis-37	SB0120
20-035360-8	20-035360-8_S58_L001_R1_001.fastq.gz	269.4 MB	1,450,174	230.9	35.2	89.2%	20-035360-8_S58_L001_R2_001.fastq.gz	295.5 MB	1,450,174	232.2	33.4	79.5%	2,900,348	2,892,241	99.74%	148.8X	3,944	9	681	Mbovis-37	SB0120
20-035360-9	20-035360-9_S59_L001_R1_001.fastq.gz	173.8 MB	900,341	238.4	35.1	89.0%	20-035360-9_S59_L001_R2_001.fastq.gz	199.8 MB	900,341	238.8	31.1	64.3%	1,800,682	1,794,073	99.64%	94.2X	2,098	2	660	Mbovis-37	SB0120
20-035360-11	20-035360-11_S60_L001_R1_001.fastq.gz	302.9 MB	1,645,372	229.6	35.2	89.5%	20-035360-11_S60_L001_R2_001.fastq.gz	342.0 MB	1,645,372	230	32.7	74.9%	3,290,744	3,266,483	98.71%	166.0X	10,790	14	1,647	Mcaprae-27, Mcaprae-27B	SB0418
20-035360-12	20-035360-12_S61_L001_R1_001.fastq.gz	303.9 MB	1,665,666	228.2	35.3	89.3%	20-035360-12_S61_L001_R2_001.fastq.gz	359.1 MB	1,665,666	229.8	31.3	65.3%	3,331,332	3,289,700	98.70%	165.3X	13,742	19	1,649	Mcaprae-27, Mcaprae-27B	SB0418
20-035360-13	20-035360-13_S62_L001_R1_001.fastq.gz	255.0 MB	1,341,774	232.3	35	87.9%	20-035360-13_S62_L001_R2_001.fastq.gz	269.9 MB	1,341,774	233.1	33.8	81.7%	2,683,548	2,673,331	98.69%	138.2X	9,112	10	1,649	Mcaprae-27, Mcaprae-27B	SB0418
20-035360-14	20-035360-14_S63_L001_R1_001.fastq.gz	278.3 MB	1,480,209	228.8	35	88.2%	20-035360-14_S63_L001_R2_001.fastq.gz	295.0 MB	1,480,209	229.1	33.8	81.8%	2,960,418	2,913,480	98.66%	148.4X	39,086	76	1,655	Mcaprae-27, Mcaprae-27B	SB0418
20-035360-15	20-035360-15_S3_L001_R1_001.fastq.gz	156.4 MB	857,774	232.3	35.5	91.0%	20-035360-15_S3_L001_R2_001.fastq.gz	174.5 MB	857,774	232.4	33.4	79.5%	1,715,548	1,728,362	98.70%	88.2X	6,092	7	1,636	Mcaprae-27, Mcaprae-27B	SB0418
20-035360-16	20-035360-16_S4_L001_R1_001.fastq.gz	123.6 MB	649,968	233.5	35.2	89.6%	20-035360-16_S4_L001_R2_001.fastq.gz	139.5 MB	649,968	234.5	32.4	74.0%	1,299,936	1,322,328	98.66%	66.9X	4,170	11	1,591	Mcaprae-27, Mcaprae-27B	SB0418
20-035360-17	20-035360-17_S5_L001_R1_001.fastq.gz	230.1 MB	1,288,330	228.7	35.7	92.1%	20-035360-17_S5_L001_R2_001.fastq.gz	261.6 MB	1,288,330	228.7	33.3	78.7%	2,576,660	2,561,954	98.70%	129.4X	22,968	11	1,625	Mcaprae-27, Mcaprae-27B	SB0418
20-035360-18	20-035360-18_S6_L001_R1_001.fastq.gz	201.5 MB	1,119,815	226.9	35.6	91.2%	20-035360-18_S6_L001_R2_001.fastq.gz	217.3 MB	1,119,815	228.1	34.2	84.5%	2,239,630	2,240,086	98.71%	113.4X	7,866	11	1,632	Mcaprae-27, Mcaprae-27B	SB0418
20-035360-19	20-035360-19_S7_L001_R1_001.fastq.gz	213.9 MB	1,202,235	228.9	35.6	91.5%	20-035360-19_S7_L001_R2_001.fastq.gz	232.6 MB	1,202,235	229.4	34.3	85.0%	2,404,470	2,400,708	98.67%	122.2X	9,326	13	1,654	Mcaprae-27, Mcaprae-27B	SB0418
20-035360-20	20-035360-20_S8_L001_R1_001.fastq.gz	206.8 MB	1,161,081	225	35.5	91.1%	20-035360-20_S8_L001_R2_001.fastq.gz	229.0 MB	1,161,081	225.6	33.8	82.2%	2,322,162	2,321,685	98.71%	115.7X	7,330	12	1,634	Mcaprae-27, Mcaprae-27B	SB0418
20-035360-21	20-035360-21_S9_L001_R1_001.fastq.gz	169.8 MB	932,268	231.9	35.4	90.9%	20-035360-21_S9_L001_R2_001.fastq.gz	190.2 MB	932,268	232.8	33.4	79.5%	1,864,536	1,865,603	98.67%	95.9X	6,820	9	1,620	Mcaprae-27, Mcaprae-27B	SB0418
20-035360-22	20-035360-22_S10_L001_R1_001.fastq.gz	191.7 MB	1,081,202	228.3	35.7	92.3%	20-035360-22_S10_L001_R2_001.fastq.gz	217.1 MB	1,081,202	228.5	33.4	79.7%	2,162,404	2,154,667	98.68%	109.7X	8,564	10	1,639	Mcaprae-27, Mcaprae-27B	SB0418
20-035360-23	20-035360-23_S11_L001_R1_001.fastq.gz	281.8 MB	1,592,181	224.5	35.6	91.4%	20-035360-23_S11_L001_R2_001.fastq.gz	308.7 MB	1,592,181	225.9	34	83.1%	3,184,362	3,161,217	98.71%	158.3X	15,438	119	1,656	Mcaprae-27, Mcaprae-27B	SB0418
20-035360-24	20-035360-24_S12_L001_R1_001.fastq.gz	217.3 MB	1,214,693	228.3	35.6	91.3%	20-035360-24_S12_L001_R2_001.fastq.gz	246.8 MB	1,214,693	227.8	33.3	79.1%	2,429,386	2,402,673	99.00%	121.6X	28,606	13	1,677	Mcaprae-27, Mcaprae-27B	SB0418
20-035360-25	20-035360-25_S13_L001_R1_001.fastq.gz	234.7 MB	1,321,511	219.5	35.4	90.4%	20-035360-25_S13_L001_R2_001.fastq.gz	258.3 MB	1,321,511	220.5	33.6	81.3%	2,643,022	2,640,267	98.72%	128.2X	9,656	11	1,639	Mcaprae-27, Mcaprae-27B	SB0418
20-035360-26	20-035360-26_S14_L001_R1_001.fastq.gz	221.2 MB	1,293,880	216.6	36.2	93.7%	20-035360-26_S14_L001_R2_001.fastq.gz	241.5 MB	1,293,880	217.3	34.8	86.9%	2,587,760	1,952,196	99.14%	94.9X	641,724	1,702	765	Mbovis-13	SB0339
20-035360-27	20-035360-27_S15_L001_R1_001.fastq.gz	209.9 MB	1,139,283	231.5	35.4	90.5%	20-035360-27_S15_L001_R2_001.fastq.gz	233.4 MB	1,139,283	231.4	33.3	79.1%	2,278,566	2,281,585	98.64%	116.5X	8,062	11	1,641	Mcaprae-27, Mcaprae-27B	SB0418
20-035360-28	20-035360-28_S16_L001_R1_001.fastq.gz	194.2 MB	1,095,889	227.3	35.7	92.2%	20-035360-28_S16_L001_R2_001.fastq.gz	223.5 MB	1,095,889	228.4	33.1	77.6%	2,191,778	2,181,801	99.74%	110.4X	14,252	5	664	Mbovis-37	SB0120
20-035360-29	20-035360-29_S17_L001_R1_001.fastq.gz	182.7 MB	1,026,335	227.7	35.7	91.3%	20-035360-29_S17_L001_R2_001.fastq.gz	221.0 MB	1,026,335	229.6	31.1	64.9%	2,052,670	2,046,377	98.74%	102.1X	7,518	13	1,626	Mcaprae-27, Mcaprae-27B	SB0418
20-035360-31	20-035360-31_S39_L001_R1_001.fastq.gz	170.1 MB	948,892	237.8	36	93.5%	20-035360-31_S39_L001_R2_001.fastq.gz	198.0 MB	948,892	237.7	33.1	78.1%	1,897,784	1,898,193	98.64%	99.7X	6,124	7	1,636	Mcaprae-27, Mcaprae-27B	SB0418
20-035360-32	20-035360-32_S5_L001_R1_001.fastq.gz	199.3 MB	1,149,007	230.5	36	93.8%	20-035360-32_S5_L001_R2_001.fastq.gz	234.2 MB	1,149,007	230.8	33.1	78.4%	2,298,014	2,306,410	98.70%	116.6X	6,780	13	1,629	Mcaprae-27, Mcaprae-27B	SB0418
20-035360-33	20-035360-33_S10_L001_R1_001.fastq.gz	233.0 MB	1,330,230	233.4	36	93.8%	20-035360-33_S10_L001_R2_001.fastq.gz	273.7 MB	1,330,230	233.5	33.2	79.1%	2,660,460	2,646,960	98.84%	135.9X	15,140	13	1,638	Mcaprae-27, Mcaprae-27B	SB0418
20-035360-34	20-035360-34_S15_L001_R1_001.fastq.gz	187.1 MB	1,090,161	229.7	36.2	94.4%	20-035360-34_S15_L001_R2_001.fastq.gz	218.1 MB	1,090,161	231	33.6	81.3%	2,180,322	2,178,923	98.69%	111.3X	6,824	7	1,651	Mcaprae-27, Mcaprae-27B	SB0418
20-035360-35	20-035360-35_S20_L001_R1_001.fastq.gz	198.4 MB	1,139,372	231.8	36.1	94.0%	20-035360-35_S20_L001_R2_001.fastq.gz	234.3 MB	1,139,372	232.1	33.1	78.2%	2,278,744	2,274,019	98.67%	116.9X	7,416	15	1,641	Mcaprae-27, Mcaprae-27B	SB0418
20-035360-36	20-035360-36_S25_L001_R1_001.fastq.gz	226.5 MB	1,351,863	224.5	36.2	93.9%	20-035360-36_S25_L001_R2_001.fastq.gz	270.9 MB	1,351,863	226.2	33.1	77.9%	2,703,726	2,701,482	98.73%	133.3X	10,794	17	1,649	Mcaprae-27, Mcaprae-27B	SB0418
20-035360-37	20-035360-37_S30_L001_R1_001.fastq.gz	161.6 MB	932,495	229.5	36	93.8%	20-035360-37_S30_L001_R2_001.fastq.gz	198.0 MB	932,495	231.1	32	71.6%	1,864,990	1,858,711	98.70%	94.0X	5,536	9	1,621	Mcaprae-27, Mcaprae-27B	SB0418
20-035360-38	20-035360-38_S35_L001_R1_001.fastq.gz	232.7 MB	1,368,133	226.3	36.2	94.2%	20-035360-38_S35_L001_R2_001.fastq.gz	263.0 MB	1,368,133	227.7	34.3	84.9%	2,736,266	2,728,142	98.69%	137.5X	11,094	11	1,663	Mcaprae-27, Mcaprae-27B	SB0418
20-035360-39	20-035360-39_S40_L001_R1_001.fastq.gz	210.1 MB	1,174,548	234.2	35.9	93.4%	20-035360-39_S40_L001_R2_001.fastq.gz	242.7 MB	1,174,548	235.2	33.2	78.6%	2,349,096	2,347,902	98.65%	121.9X	7,254	10	1,649	Mcaprae-27, Mcaprae-27B	SB0418
20-035360-40	20-035360-40_S41_L001_R1_001.fastq.gz	187.1 MB	1,082,089	229.9	36	93.5%	20-035360-40_S41_L001_R2_001.fastq.gz	215.4 MB	1,082,089	231.6	33.7	81.9%	2,164,178	2,180,909	98.72%	110.0X	6,012	13	1,649	Mcaprae-27, Mcaprae-27B	SB0418
