# Supplementary material for: Mycobacterium bovis and M. caprae in Bulgaria: insight into transmission and phylogeography gained through whole-genome sequencing
Source: BMC Vet Res. 2022 Apr 23;18:148. doi: 10.1186/s12917-022-03249-w (PMC9034630; doi:10.1186/s12917-022-03249-w)
Supplement: Supplementary file 2 — Additional file 2: Supplementary Table S2. Publicly available genomes included for global analysis. [file 12917_2022_3249_MOESM2_ESM.xlsx]

## Sheet: Sheet1
Supplementary Table S2. Publicly available genomes included for global analysis
SRA accesion	Country (2-letter code)	See definitions for the acronyms of full country names at https://www.iban.com/country-codes
SRR11535171	AR
SRR11535177	AR
SRR11535173	AR
SRR11535172	AR
SRR11535176	AR
SRR11535175	AR
SRR11535174	AR
ERR3445494	BR
ERR3445492	BR
ERR3445498	BR
ERR3445486	BR
ERR3445491	BR
ERR3445488	BR
ERR3445485	BR
ERR3445495	BR
ERR3445487	BR
ERR3445489	BR
ERR3445496	BR
ERR3445497	BR
ERR3445493	BR
ERR3445490	BR
SRR6705904	BR
SRR1792296	CA
SRR7240046	CA
ERR552515	CD
ERR553337	CD
ERR551023	CD
ERR552470	CD
ERR2659160	CH
ERR2659161	CH
SRR1792164	CN
ERR550755	DE
ERR551009	DE
ERR551917	DE
ERR551191	DE
ERR550954	DE
ERR553061	DE
ERR2212120	DE
ERR2212123	DE
ERR2212121	DE
ERR2212125	DE
ERR2212119	DE
ERR2212118	DE
ERR2212116	DE
ERR2212124	DE
ERR2212114	DE
ERR2212113	DE
ERR2815611	DE
SRR650221	DE
SRR650227	DE
SRR650219	DE
ERR1462578	DE
ERR1462617	DE
ERR1462576	DE
ERR1462575	DE
ERR1462579	DE
ERR1462581	DE
ERR1462580	DE
ERR1462582	DE
SRR11462909	DR
SRR11462875	DR
SRR11462908	DR
SRR5486083	ER
SRR5486084	ER
SRR5486080	ER
SRR5486074	ER
SRR5486085	ER
SRR5486086	ER
SRR5486079	ER
SRR5486082	ER
SRR5486077	ER
SRR5486078	ER
SRR5486073	ER
SRR5486075	ER
SRR5486076	ER
SRR5486081	ER
SRR8063651	ET
SRR8063652	ET
SRR8063662	ET
SRR8063655	ET
SRR8063656	ET
SRR8063657	ET
SRR8063658	ET
SRR8063661	ET
SRR8063659	ET
SRR8063666	ET
SRR8063663	ET
SRR8063654	ET
SRR8063664	ET
SRR8063665	ET
SRR8063653	ET
SRR5486071	ET
SRR5486072	ET
SRR11418339	ES
SRR11418338	ES
SRR5486088	ES
SRR5486087	ES
SRR11418327	ES
SRR11418319	ES
SRR11418318	ES
SRR11418317	ES
SRR11418316	ES
SRR11418315	ES
SRR11418314	ES
SRR11418313	ES
SRR11418337	ES
SRR13888750	ES
SRR13888797	ES
SRR11418336	ES
SRR11418335	ES
SRR11418334	ES
SRR11418333	ES
SRR11418332	ES
SRR13888795	ES
SRR11418331	ES
SRR11418330	ES
SRR11418329	ES
SRR11418328	ES
SRR13888789	ES
SRR11418326	ES
SRR11418325	ES
SRR13888784	ES
SRR13888783	ES
SRR11418324	ES
SRR11418323	ES
SRR13888778	ES
SRR13888774	ES
SRR11418322	ES
SRR11418321	ES
SRR11418320	ES
SRR5486093	ES
SRR5486092	ES
SRR5486091	ES
SRR5486090	ES
SRR5486089	ES
SRR7851341	FR
SRR7851305	FR
SRR7851351	FR
SRR7851364	FR
SRR7851320	FR
SRR7851337	FR
SRR7851333	FR
SRR7851376	FR
SRR7851354	FR
SRR7851328	FR
SRR7851339	FR
SRR7851311	FR
SRR7851340	FR
SRR7851324	FR
SRR7851379	FR
SRR7851306	FR
SRR7851370	FR
SRR5196685	FR
SRR7851307	FR
SRR7851361	FR
SRR7851327	FR
SRR7851336	FR
SRR7851378	FR
SRR7851304	FR
SRR7851338	FR
SRR7851315	FR
SRR7851372	FR
SRR7851373	FR
SRR7851362	FR
SRR7851366	FR
SRR7851303	FR
SRR7851382	FR
SRR7851357	FR
SRR7851308	FR
SRR7851300	FR
SRR7851358	FR
SRR7851319	FR
SRR7851318	FR
SRR7851343	FR
SRR7851301	FR
SRR7851349	FR
SRR7851363	FR
SRR7851335	FR
SRR7851310	FR
SRR7851380	FR
SRR7851332	FR
SRR7851346	FR
SRR7851309	FR
SRR7851359	FR
SRR7851348	FR
SRR7851377	FR
SRR7851368	FR
SRR7851371	FR
SRR7851334	FR
SRR7851316	FR
SRR7851323	FR
SRR7851367	FR
SRR7851356	FR
SRR7851313	FR
SRR7851317	FR
SRR7851381	FR
SRR7851347	FR
SRR7851365	FR
SRR7851325	FR
SRR7851326	FR
SRR7851344	FR
SRR7851331	FR
SRR7851375	FR
SRR7851322	FR
SRR7851369	FR
SRR7851321	FR
SRR7851342	FR
SRR7851345	FR
SRR7851312	FR
SRR7851302	FR
SRR7851352	FR
SRR7851353	FR
SRR4117155	FR
SRR7851330	FR
SRR7851374	FR
SRR7851360	FR
SRR7851355	FR
SRR7851329	FR
SRR8600149	GB
SRR8600152	GB
SRR8600148	GB
SRR8600253	GB
SRR8600207	GB
SRR8600231	GB
SRR8600243	GB
SRR8600327	GB
SRR8600245	GB
SRR8600117	GB
SRR8600112	GB
SRR8600110	GB
SRR8600055	GB
SRR8600250	GB
SRR8600130	GB
SRR8600288	GB
SRR8600227	GB
SRR8600040	GB
SRR8600132	GB
SRR8600211	GB
SRR8600305	GB
SRR8600053	GB
SRR8600058	GB
SRR8600326	GB
SRR8600335	GB
SRR8600078	GB
SRR6045806	GB
SRR6045019	GB
SRR6046738	GB
ERR032132	GB
SRR6044919	GB
ERR1203064	GH
ERR502526	GH
ERR502499	GH
ERR502529	GH
ERR502538	GH
SRR7131025	IT
SRR7131117	IT
DRR120409	JP
DRR120408	JP
ERR161044	MW
SRR1791937	MX
SRR1792078	MX
SRR1791970	MX
SRR1791737	MX
SRR1792372	MX
SRR1791834	MX
SRR7240221	MX
SRR1791826	MX
SRR1791785	MX
SRR1791752	MX
SRR5657394	MX
SRR1792358	MX
SRR1791761	MX
SRR7240234	MX
SRR1791703	MX
SRR1792369	MX
SRR1792357	MX
SRR1792099	MX
SRR1791798	MX
SRR1791778	MX
SRR1791702	MX
SRR1791790	MX
SRR1792349	MX
SRR1791758	MX
SRR1791991	MX
SRR1791993	MX
SRR1791973	MX
SRR1791903	MX
SRR1792031	MX
SRR1791900	MX
SRR7240123	MX
SRR7240157	MX
SRR1792013	MX
SRR1791924	MX
SRR1792040	MX
SRR1791781	MX
SRR1791893	MX
SRR1792016	MX
SRR1791735	MX
SRR1792384	MX
SRR1791755	MX
SRR1791843	MX
SRR1791845	MX
SRR1792353	MX
SRR1791831	MX
SRR1791782	MX
SRR1791853	MX
SRR1791892	MX
SRR1792158	MX
SRR1791966	MX
SRR1791767	MX
SRR1791796	MX
SRR1792072	MX
SRR1791788	MX
SRR1791927	MX
SRR1792036	MX
SRR1792269	MX
SRR1792447	MX
SRR5657518	MX
SRR1791928	MX
SRR1792328	MX
SRR7240184	MX
SRR1792307	MX
SRR1791975	MX
SRR1791998	MX
SRR1791773	MX
SRR1791951	MX
SRR1791822	MX
SRR1791977	MX
SRR1792066	MX
SRR7240341	MX
SRR1792279	MX
SRR1791801	MX
SRR1792438	MX
SRR1792330	MX
SRR1791926	MX
SRR5657391	MX
SRR1792259	MX
SRR1792046	MX
SRR1791770	MX
SRR1791777	MX
SRR1791871	MX
SRR1791954	MX
SRR1791800	MX
SRR1792241	MX
SRR1791807	MX
SRR1791938	MX
SRR1792298	MX
SRR1791912	MX
SRR5657501	MX
SRR5657456	MX
SRR5657506	MX
SRR5657448	MX
SRR5657449	MX
SRR5657514	MX
SRR5657367	MX
SRR5657403	MX
SRR1792028	MX
SRR5657422	MX
SRR5657404	MX
SRR5657372	MX
SRR1792117	MX
SRR1792441	MX
SRR5657411	MX
SRR5657371	MX
SRR5657523	MX
SRR5657508	MX
SRR5657496	MX
SRR5657502	MX
SRR5657373	MX
SRR5657507	MX
SRR5657431	MX
SRR1791865	MX
SRR5657519	MX
SRR5657467	MX
SRR5657415	MX
SRR5657493	MX
SRR5657494	MX
SRR5657405	MX
SRR5657444	MX
SRR5657402	MX
SRR5657462	MX
SRR5657463	MX
SRR5657387	MX
SRR5657379	MX
SRR5657461	MX
SRR5657480	MX
SRR5657362	MX
SRR5657425	MX
SRR5657407	MX
SRR1791976	MX
SRR5657430	MX
SRR5657360	MX
SRR5657395	MX
SRR5657468	MX
SRR5657424	MX
SRR1792071	MX
SRR1792063	MX
SRR5657363	MX
SRR5657417	MX
SRR1791715	MX
SRR5657464	MX
SRR5657437	MX
SRR5657396	MX
SRR5657397	MX
SRR5657520	MX
SRR5657378	MX
SRR5657441	MX
SRR5657466	MX
SRR5657385	MX
SRR7240233	MX
SRR5657469	MX
SRR5657511	MX
SRR7236131	MX
SRR1792073	MX
SRR1792245	MX
SRR1791736	MX
SRR7240083	MX
SRR1792155	MX
SRR1792118	MX
SRR1792409	MX
SRR1792171	MX
SRR7236129	MX
SRR7240342	MX
SRR7236378	MX
SRR1791891	MX
SRR1792449	MX
SRR5657513	MX
SRR10993938	NG
SRR10993943	NG
SRR10993939	NG
SRR10993933	NG
SRR10993934	NG
SRR10993947	NG
SRR10993956	NG
SRR10993945	NG
SRR10993942	NG
SRR10993952	NG
SRR10993948	NG
SRR10993949	NG
SRR10993944	NG
SRR10993951	NG
SRR10993950	NG
SRR10993953	NG
SRR10993940	NG
SRR10993946	NG
SRR10993937	NG
SRR10993954	NG
SRR10993955	NG
SRR10993936	NG
SRR10993932	NG
SRR10993957	NG
SRR10993941	NG
ERR841860	NI
ERR125627	NI
ERR841869	NI
ERR125608	NI
SRR10482937	NIR
SRR10482938	NIR
SRR10482940	NIR
SRR10482939	NIR
SRR10482975	NIR
SRR10482964	NIR
SRR10482953	NIR
SRR10482942	NIR
SRR10482935	NIR
SRR10482936	NIR
SRR10482974	NIR
SRR10482954	NIR
SRR10482952	NIR
SRR10482941	NIR
SRR10482944	NIR
SRR10482943	NIR
SRR10482945	NIR
SRR10482958	NIR
SRR10482955	NIR
SRR10482957	NIR
SRR10482956	NIR
SRR10482959	NIR
SRR10482962	NIR
SRR10482960	NIR
SRR10482961	NIR
SRR10482947	NIR
SRR10482946	NIR
SRR10482948	NIR
SRR10482949	NIR
SRR10482950	NIR
SRR10482951	NIR
SRR10482967	NIR
SRR10482963	NIR
SRR10482965	NIR
SRR10482966	NIR
SRR10482968	NIR
SRR10482973	NIR
SRR10482972	NIR
SRR10482969	NIR
SRR10482970	NIR
SRR10482971	NIR
SRR1657070	PA
SRR13199762	PT
SRR13199750	PT
SRR13199722	PT
SRR13199758	PT
SRR13199757	PT
SRR13199754	PT
SRR13199740	PT
SRR13199738	PT
SRR13199736	PT
SRR13199733	PT
SRR13199724	PT
SRR13199719	PT
SRR13199748	PT
SRR13199730	PT
SRR13199728	PT
SRR13199745	PT
SRR13199744	PT
SRR13199720	PT
ERR026636	RU
ERR017796	RU
SRR3135067	TZ
SRR1791710	TZ
SRR8065075	UG
SRR8065077	UG
SRR8065072	UG
SRR8065083	UG
SRR8065076	UG
SRR8065074	UG
SRR8065081	UG
SRR8065073	UG
SRR8065084	UG
SRR1173570	UG
SRR8065080	UG
SRR8065087	UG
SRR8065070	UG
SRR8065086	UG
SRR8065085	UG
SRR8065078	UG
SRR8065069	UG
SRR8065071	UG
SRR8065079	UG
SRR1791963	US
SRR1791779	US
SRR7240480	US
SRR1791885	US
SRR7240393	US
SRR7240204	US
SRR1792504	US
SRR1791815	US
SRR1792416	US
SRR1792250	US
SRR7240022	US
SRR7240021	US
SRR7240463	US
SRR1792082	US
SRR7240121	US
SRR7240189	US
SRR1792169	US
SRR1791905	US
SRR1792322	US
SRR1791789	US
SRR1792450	US
SRR7240386	US
SRR1791707	US
SRR1792153	US
SRR1791949	US
SRR1792305	US
SRR1792017	US
SRR1792195	US
SRR1792060	US
SRR1792339	US
SRR1792183	US
SRR7240058	US
SRR1792077	US
SRR1792260	US
SRR1792175	US
SRR1791911	US
SRR1792487	US
SRR1792282	US
SRR1791746	US
SRR7240457	US
SRR1792034	US
SRR1792312	US
SRR7240291	US
SRR1792443	US
SRR7240306	US
SRR1792350	US
SRR1792494	US
SRR1792159	US
SRR1791888	US
SRR7240490	US
SRR4019492	US
SRR1792503	US
SRR1792252	US
SRR1792383	US
SRR1792271	US
SRR1791812	US
SRR1792331	US
SRR1791839	US
SRR1791828	US
SRR1792112	US
SRR1792000	US
SRR1792098	US
SRR1792392	US
SRR1791894	US
SRR1792352	US
SRR1791738	US
SRR1792019	US
SRR1792306	US
SRR1792355	US
SRR7240259	US
SRR1792448	US
SRR1792442	US
SRR7240125	US
SRR3135070	US
SRR1792488	US
SRR1792161	US
SRR1792493	US
SRR7240428	US
SRR1792068	US
SRR1792002	US
SRR1791708	US
SRR1791692	US
SRR1792188	US
SRR1792251	US
SRR7240455	US
SRR1791950	US
SRR1792491	US
SRR1792111	US
SRR1792203	US
SRR1792261	US
SRR1791714	US
SRR7240203	US
SRR7240359	US
SRR1791841	US
SRR7240357	US
SRR7240402	US
SRR1792485	US
SRR5430746	UY
SRR5431794	UY
SRR5431721	UY
SRR5430091	UY
SRR5430749	UY
SRR5431711	UY
SRR5431795	UY
SRR5430748	UY
SRR5431719	UY
SRR5431793	UY
SRR5431732	UY
SRR5430750	UY
SRR5430747	UY
SRR5430569	UY
SRR5431790	UY
SRR5431718	UY
SRR5431730	UY
SRR5430090	UY
SRR5431720	UY
SRR5431792	UY
SRR5382721	UY
SRR5430098	UY
SRR5431791	UY
ERR1815543	ZA
ERR1815548	ZA
ERR1815544	ZA
ERR1815539	ZA
ERR1815550	ZA
ERR1815540	ZA
ERR1815541	ZA
ERR1815547	ZA
ERR1815542	ZA
ERR1815545	ZA
ERR1815538	ZA
ERR1815546	ZA
ERR1815549	ZA
SRR8064853	ZM
SRR8064854	ZM
SRR8064855	ZM
SRR8064858	ZM
SRR8064859	ZM
SRR8064857	ZM
SRR8064856	ZM
SRR8064860	ZM
20-023056-23-18	PL
20-023056-25-19	PL
20-023056-82-18	PL
20-023056-123-19	PL
20-023056-155-19	PL
20-023056-200-19	PL
20-023056-233-19	PL
20-023056-268-19	PL
20-023056-328-18	PL
20-023056-343-19	PL
20-023056-347-19	PL
20-023056-351-19	PL
20-023056-430-18	PL
20-023056-489-18	PL
20-023056-507-18	PL
ERR1744455	M. bovis AF2122/97
SRR3135072	M. bovis Ravenal
SRR3135071	M. bovis AN5
ERR766224	BCG Russia
ERR766219	BCG Japan
ERR766220	BCG Moreau
ERR766225	BCG Sweden
ERR766213	BCG Birkhaug
ERR766223	BCG Prague
ERR766218	BCG Glaxo
ERR766215	BCG Connaught
ERR766217	BCG Frappier
ERR766226	BCG Tice
ERR766214	BCG China
ERR766222	BCG Phipps
SRR5485728	NVSL BCG Control
ERR766221	BCG Pasteur
